# Supplementary material for: How to identify essential genes from molecular networks?
Source: BMC Syst Biol. 2009 Oct 13;3:102. doi: 10.1186/1752-0509-3-102 (PMC2765966; doi:10.1186/1752-0509-3-102)
Supplement: Additional file 2 — Figure S1. Unpredicted essential metabolic genes matching GO classification with locally essential genes. [file 1752-0509-3-102-S2.GZ]

Archive with 46 entries (38 files):
- SuppFig1.html
- BP_global_with_coincidencias_files
- BP_global_with_coincidencias_files/borra7786.jpg
- BP_global_with_coincidencias_files/overlib.js
- BP_global_with_coincidencias_files/wz_tooltip.js
- BP_global_with_coincidencias.html
- BP_local_unknown_with_coincidencias_files
- BP_local_unknown_with_coincidencias_files/overlib.js
- BP_local_unknown_with_coincidencias_files/wz_tooltip.js
- BP_local_unknown_with_coincidencias_files/borra3654.jpg
- BP_local_unknown_with_coincidencias.html
- BP_local_with_coincidencias_files
- BP_local_with_coincidencias_files/overlib.js
- BP_local_with_coincidencias_files/wz_tooltip.js
- BP_local_with_coincidencias_files/borra6311.jpg
- BP_local_with_coincidencias.html
- BP_unknown_with_coincidencias_files
- BP_unknown_with_coincidencias_files/borra5189.jpg
- BP_unknown_with_coincidencias_files/overlib.js
- BP_unknown_with_coincidencias_files/wz_tooltip.js
- BP_unknown_with_coincidencias.html
- MF_glogal_with_coincidencias_files
- MF_glogal_with_coincidencias_files/borra6384.jpg
- MF_glogal_with_coincidencias_files/overlib.js
- MF_glogal_with_coincidencias_files/wz_tooltip.js
- MF_glogal_with_coincidencias.html
- MF_local_unknown_with_coincidencias_files
- MF_local_unknown_with_coincidencias_files/borra7616.jpg
- MF_local_unknown_with_coincidencias_files/overlib.js
- MF_local_unknown_with_coincidencias_files/wz_tooltip.js
- MF_local_unknown_with_coincidencias.html
- MF_local_with_coincidencias_files
- MF_local_with_coincidencias_files/borra4081.jpg
- MF_local_with_coincidencias_files/overlib.js
- MF_local_with_coincidencias_files/wz_tooltip.js
- MF_local_with_coincidencias.html
- MF_unknown_with_coincidencias_files
- MF_unknown_with_coincidencias_files/borra8790.jpg
- MF_unknown_with_coincidencias_files/overlib.js
- MF_unknown_with_coincidencias_files/wz_tooltip.js
- MF_unknown_with_coincidencias.html
- a.gif
- mf_global_ni_genes
- mf_local_ni_genes
- bp_global_ni_genes
- bp_local_ni_genes
