# Supplementary material for: How to identify essential genes from molecular networks?
Source: BMC Syst Biol. 2009 Oct 13;3:102. doi: 10.1186/1752-0509-3-102 (PMC2765966; doi:10.1186/1752-0509-3-102)
Supplement: Additional file 2 — Figure S1. Unpredicted essential metabolic genes matching GO classification with locally essential genes. [file 1752-0509-3-102-S2.GZ › mf_global_ni_genes]

*GO:0004605	YBR029C	directo
*GO:0008897	YPL231W	indirecto
*GO:0004825	YGR264C	directo
