# Supplementary material for: How to identify essential genes from molecular networks?
Source: BMC Syst Biol. 2009 Oct 13;3:102. doi: 10.1186/1752-0509-3-102 (PMC2765966; doi:10.1186/1752-0509-3-102)
Supplement: Additional file 2 — Figure S1. Unpredicted essential metabolic genes matching GO classification with locally essential genes. [file 1752-0509-3-102-S2.GZ › bp_global_ni_genes]

*GO:0009298	YER003C	indirecto
*GO:0019307	YFL045C	indirecto
*GO:0006038	YEL058W	indirecto
*GO:0006031	YBR038W	indirecto
*GO:0006048	YDL103C	indirecto
*GO:0006048	YFL017C	indirecto
*GO:0006431	YGR264C	directo
*GO:0006666	YBR265W	indirecto
*GO:0009231	YBR256C	indirecto
*GO:0009082	YMR108W	indirecto
*GO:0009082	YJR016C	indirecto
*GO:0009082	YLR355C	indirecto
*GO:0006031	YBR038W	indirecto
*GO:0006561	YER023W	indirecto
*GO:0006633	YKL182W	directo
*GO:0006633	YPL231W	directo
*GO:0019307	YFL045C	indirecto
*GO:0006094	YKL152C	indirecto
*GO:0006094	YCR012W	indirecto
