# Supplementary material for: How to identify essential genes from molecular networks?
Source: BMC Syst Biol. 2009 Oct 13;3:102. doi: 10.1186/1752-0509-3-102 (PMC2765966; doi:10.1186/1752-0509-3-102)
Supplement: Additional file 2 — Figure S1. Unpredicted essential metabolic genes matching GO classification with locally essential genes. [file 1752-0509-3-102-S2.GZ › bp_local_ni_genes]

*GO:0009298     YER003C	match
*GO:0006431     YGR264C directo
*GO:0009231     YBR256C	match
*GO:0006633     YKL182W	match
*GO:0006633     YPL231W	match
*GO:0006094     YKL152C	match
*GO:0006094     YCR012W	match
